# Supplementary material for: Role of neutrophil extracellular traps in radiation resistance of invasive bladder cancer
Source: Nat Commun. 2021 May 13;12:2776. doi: 10.1038/s41467-021-23086-z (PMC8119713; doi:10.1038/s41467-021-23086-z)
Supplement: Supplementary file 4 — Source Data [file 41467_2021_23086_MOESM4_ESM.xlsx]

## Sheet: Fig 1, S1
Fig 1D & S1
	% positive cells (NE)	Control 72hrs	RT (2Gy) 72hrs	RT (2x5Gy) 72hrs	RT (10Gy) 72hrs	Control 1 week	RT (2Gy) 1 week	RT (2x5Gy) 1 week	RT (10Gy) 1 week
		2.99601	2.748	15.6787	47.61	1.78218	1.78218	11.0068	46.22
		3.73281	27.82	20.0745	64.52	6.98366	6.98366	3.67347	43.25
		8.18284	24.94	18.2832	38.04	3.92283	3.92283	13.2184	51.03
		6.97823	12.64	38.2878	68.38	3.42105	3.42105	35.9318	69.09
		14.1298	4.757	8.17869	90.71	2.65957	2.65957	15.8442	46
		16.2281	18.67	6.80219	90.71	0.945946	6	16.983	32
		15.8865	9.47	15.4333	25	2.64687	10	28.1833	60
		6	11.04	25	40	3.51438	3.07	17.8676	57
		9	15.21	15	34	4.08	3.86	27.98	23
		8	10.88	17	40	2.09	5.97	23.08
	% positive cells (H3Cit +NE)
		Control 72hrs	RT (2Gy) 72hrs	RT (2x5Gy) 72hrs	RT (10Gy) 72hrs	Control 1 week	RT (2Gy) 1 week	RT (2x5Gy) 1 week	RT (10Gy) 1 week
		1.59787	15	24.0997	30	0.0660066	20	79.0956	75
		6.4833	20	31.4164	20	0.0742942	30	12.449	80
		2.93454	25	50.194	15	3.21543	15	55.5556	75
		0.0640205	30	52.1008	50	0.374252	10	72.8136	95
		5.8587	23	1.16838	10	0.197368	6	75	45
		13.6591	11	23.4558	20	0.0664894	16	55.1449	50
		37.3759	7	31.6256	39	0.27027	8	15.7166	76
		2.4	4	20.7	24.6	4.77728	16	5.56532	80
		2.78	10.2	23.5	15.32	3.3	31.21	45.98	56
		37	10	24	20.2	0	30.1	75	75

## Sheet: Fig 2, S2C
Fig 2B	Days Post RT	C57BL/6		PAD4-/-		C57BL/6 + DNAse I		C57BL/6 + NEi		C57BL/6 + RT		PAD4-/- + RT		C57BL/6 + RT + DNAse I		C57BL/6 + RT + NEi
	n=8 per group	Mean Vol	SD	Mean Vol	SD	Mean Vol	SD	Mean Vol	SD	Mean Vol	SD	Mean Vol	SD	Mean Vol	SD	Mean Vol	SD
	0	0.1725	0.0658461	0.14875	0.0432394	0.19625	0.0808769	0.19625	0.0808769	0.185	0.0232993	0.17	0.0220389	0.19625	0.0333542	0.17625	0.0244584
	1	0.265	0.0656832	0.265	0.0656832	0.24625	0.0988415	0.2475	0.0951315	0.2025	0.010351	0.17625	0.0226385	0.23875	0.0491172	0.19125	0.0364251
	2	0.37125	0.108948	0.3575	0.1082	0.3125	0.0884388	0.2925	0.0611205	0.2975	0.0882772	0.20125	0.0513914	0.23375	0.0480885	0.19625	0.0266927
	3	0.4325	0.154804	0.43125	0.155695	0.39125	0.105619	0.37875	0.10921	0.36125	0.128668	0.21875	0.0593867	0.26375	0.0976784	0.20125	0.0290012
	4	0.48	0.179364	0.495	0.187236	0.4625	0.0879529	0.415	0.138254	0.43875	0.216098	0.2575	0.0625071	0.2775	0.12635	0.18875	0.0579254
	5	0.57	0.188225	0.57	0.188225	0.55625	0.126371	0.52	0.176635	0.46875	0.224972	0.29375	0.0694751	0.25875	0.101621	0.205	0.0573212
	6	0.69375	0.127272	0.66875	0.144562	0.70125	0.135165	0.64125	0.212363	0.56	0.25956	0.33625	0.0866747	0.25625	0.0889522	0.25875	0.086757
	7	0.855	0.143527	0.855	0.143527	0.77	0.143128	0.80625	0.324915	0.68	0.233789	0.39375	0.106896	0.23875	0.114946	0.25875	0.0973121
	8	1.06125	0.140452	0.98625	0.200138	0.9425	0.195941	0.97125	0.280685	0.745	0.186318	0.4275	0.122445	0.27875	0.162431	0.29125	0.0864271
	9	1.2275	0.124528	1.14	0.191461	1.1175	0.202608	1.13875	0.319036	0.86625	0.14212	0.44875	0.154406	0.28	0.133417	0.3175	0.0786947
	10	1.575	0.149952	1.43625	0.125577	1.41625	0.144216	1.5125	0.185376	0.93	0.217781	0.48	0.175906	0.33125	0.194968	0.375	0.0734847
	11	1.94375	0.235004	1.65125	0.162255	1.78625	0.150991	1.79875	0.156336	1.02125	0.203079	0.50375	0.179916	0.42625	0.221355	0.4761	0.0741618
FIG 2C	Days post RT	C57BL/6 + RT	PAD4-/-+ RT	C57BL/6 + RT + DNAse I	C57BL/6 + RT + NEi	C57BL/6	PAD4-/-	C57BL/6 + DNAse I	C57BL/6 + NEi
	15.9363	1
	18.7091	1
	16.0756	1
	21.2812	1
	22.6244	1
	22.2826	1
	29.8063		1
	29.0698		1
	28.9436		1
	30		1
	36.5257		1
	42.9004			1
	29.3686			1
	40			1
	26.6667			1
	30			1
	26			1
	26.6667				1
	26.6667				1
	30.9119				1
	40				1
	36				1
	34.904				1
	38.2409				1
	33.6135				1
	28.6944				1
	11					1
	11					1
	12					1
	12					1
	13					1
	11					1
	10					1
	11					1
	13						1
	12						1
	12						1
	13						1
	13						1
	13						1
	13						1
	11						1
	12							1
	12							1
	11							1
	12							1
	14							1
	13							1
	11							1
	12							1
	12								1
	12								1
	11								1
	14								1
	12								1
	12								1
	12								1
	11								1
	Days Post RT	C57BL/6		C57BL/6 + saline		C57BL/6 + PBS		C57BL/6 + RT		C57BL/6 + RT + saline		C57BL/6 + RT + PBS
	n=8 per group	Mean	SEM	Mean	SEM	Mean	SEM	Mean	SEM	Mean	SEM	Mean	SEM
Supp 2C	0	0.1725	0.0232801	0.185	0.0222004	0.1875	0.0263052	0.18	0.0092582	0.1725	0.00881354	0.175	0.00981981
	3	0.43125	0.0550467	0.34625	0.0301151	0.4175	0.0355442	0.32375	0.0390026	0.31375	0.0352003	0.31	0.052915
	5	0.57	0.0665475	0.6175	0.0590626	0.55625	0.0438723	0.48125	0.0798757	0.49375	0.0378407	0.465	0.055356
	7	0.855	0.0507445	0.905	0.0465219	0.7975	0.0498121	0.6625	0.0510864	0.6	0.0710885	0.585	0.0463296
	9	1.2275	0.0440272	1.21375	0.0319563	1.1175	0.064552	0.92375	0.0558677	0.785	0.0701783	0.7825	0.0483938
	12	1.9625	0.0805949	1.85	0.0659545	1.81375	0.0712625	1.1825	0.106917	1.04125	0.084862	1.1025	0.0724507

## Sheet: Fig 3, S3
3A	Human PMNS								Murine PMNs
		GLZ	rHMGB1	rHMGB1 + GLZ	PMA					GLZ	rHMGB1	rHMGB1 + GLZ	PMA
Donors	1	1.07767	1.48	1.10333	3.03933				1	1.01739	2.144	1.11913	2.49671
	2	1.12367	1.53	1.19667	2.92333				2	1.01316	2.21804	1.27249	2.50324
	3	1.05233	1.53333	1.073	2.8				3	0.949297	2.09781	1.06222	2.49667
	4	1.04533	1.52267	1.06233	3.00667
	5	1.06367	1.59167	1.1094	3.02467
	Human PMNS								Murine PMNs
3C		CM	CM + GLZ	RT CM	RT CM + GLZ	PMA				CM	CM + GLZ	RT CM	RT CM + GLZ	PMA
Donors	1	1.05333	1.03167	1.531	1.201	2.34			1	1.07435	1.10045	1.54583	1.10444	2.67268
	2	1.05733	1.06467	1.49367	1.16733	2.56			2	0.954616	1.02933	1.62906	1.1297	2.43132
	3	1.07967	1.09233	1.395	1.07567	2.64333			3	1.0528	1.06221	1.64497	1.08755	2.50099
	4	1.09833	1.131	1.57567	1.08433	2.49333
	5	1.10467	1.08733	1.54367	1.12433	2.65667
3E	Murine PMN	GLZ	rHMGB1	rHMGB1 + GLZ	PMA
	1	1.0717	1.07059	1.19348	2.43265
	2	1.09393	1.27588	1.04582	2.47792
	3	1.03484	1.13409	1.34214	2.50677
	4	1.04367	1.17533	1.07267	2.45333
3F	Murine PMN	CM	CM + GLZ	RT CM	RT CM + GLZ	PMA
	1	1.10393	1.02985	1.14174	1.08658	2.46993
	2	1.04141	1.11575	1.25342	1.09466	2.45503
	3	1.04155	1.06662	1.11339	1.16033	2.38767
	4	1.06853	1.12928	1.153	1.14233	2.33667
Supp 3	Data expressed as fold control (mean of triplicates)	MB49 cells	RT (6Gy) MB49 cells	Murine PMNs	RT (6Gy) PMNs	PMA		Data expressed as fold control (mean of triplicates)	UC3 Cells	RT (6Gy) UC3 cells	Human PMNs	RT (6Gy) Human PMNs	PMA
	Exp1	1.13833	1.15333	1.039	1.358	2.31667		Exp1	1.07033	1.087	1.02833	1.291	2.4
	Exp1	1.083	1.07667	1.04267	1.34333			Exp1	1.12	1.294	1.04167	1.07067
	Exp2	1.01867	1.06	1.01033	1.57	2.3		Exp2	1.07167	1.10333	1.13667	1.24433	2.66667
	Exp2	1.063	1.068	1.02467	1.32767			Exp2	1.052	1.10667
	Exp3	1.108	1.13267	1.01267	1.476	2.92333		Exp3	1.10667	1.10067	1.086	1.36167	2.42667
	Exp3	1.10667	1.12933					Exp3	1.1001	1.107

## Sheet: Fig 4, S4
Fig 4B
		Days Post RT	C57BL/6			C57BL/6 + GLZ			PAD4-/- + GLZ			PAD4-/-			C57BL/6 + DNAse I			C57BL/6 + RT			PAD4-/- + RT			C57BL/6 + RT + GLZ			PAD4-/- + RT + GLZ			C57BL/6 + RT + DNAse I			C57BL/6 + RT + GLZ + DNAse I
			Mean	SD	N	Mean	SD	N	Mean	SD	N	Mean	SD	N	Mean	SD	N	Mean	SD	N	Mean	SD	N	Mean	SD	N	Mean	SD	N	Mean	SD	N	Mean	SD	N
		0	0.1725	0.0658461	8	0.16125	0.0566789	8	0.16375	0.0595069	8	0.14875	0.0432394	8	0.19625	0.0808769	8	0.1875	0.0249285	8	0.17	0.0220389	8	0.18125	0.0279987	8	0.16	0.0213809	8	0.203	0.0249666	10	0.18	0.0512348	9
		2	0.37125	0.108948	8	0.25875	0.131196	8	0.3	0.0537188	8	0.3575	0.1082	8	0.3125	0.0884388	8	0.25625	0.0765203	8	0.1925	0.0480327	8	0.25	0.0573212	8	0.1975	0.0523041	8	0.266	0.0613188	10	0.204444	0.0403457	9
		4	0.48	0.179364	8	0.365	0.153064	8	0.435	0.0981253	8	0.495	0.187236	8	0.4625	0.0879529	8	0.37	0.228598	8	0.255	0.0618755	8	0.33	0.0632456	8	0.205	0.0498569	8	0.297	0.117667	10	0.202222	0.105449	9
		6	0.72125	0.114946	8	0.6225	0.136878	8	0.66625	0.120586	8	0.66875	0.144562	8	0.6825	0.166025	8	0.5275	0.269696	8	0.37375	0.125121	8	0.4125	0.0900397	8	0.215	0.0450397	8	0.291	0.103864	10	0.214444	0.141343	9
		8	1.06125	0.140452	8	1.0675	0.146165	8	1.065	0.181187	8	0.98625	0.200138	8	0.975	0.222518	8	0.735	0.189962	8	0.42375	0.12235	8	0.58	0.169031	8	0.235	0.0534522	8	0.324	0.178338	10	0.243333	0.146116	9
		10	1.575	0.149952	8	1.545	0.119284	8	1.40125	0.203149	8	1.465	0.154735	8	1.39625	0.14202	8	0.93	0.225579	8	0.45625	0.170791	8	0.64125	0.188258	8	0.2625	0.101383	8	0.399	0.229659	10	0.286667	0.147817	9
		11	2.01375	0.195809	8	1.97125	0.197733	8	1.74	0.15593	8	1.7	0.18754	8	1.72875	0.112813	8	1.1	0.201636	8	0.5275	0.183906	8	0.74	0.227031	8	0.30625	0.100845	8	0.511	0.304501	10	0.311111	0.168482	9
4C			C57BL/6 + RT	C57BL/6 + RT + GLZ	PAD4-/- + RT + GLZ	C57BL/6 + RT + GLZ + DNAse I	PAD4-/- + RT	C57BL/6 + RT + DNAse I	C57BL/6	PAD4-/-	C57BL/6 + GLZ	C57BL/6 + DNAse I	PAD4-/- + GLZ
	C57BL/6 XRT	10	1
		14	1
		14	1
		16	1
		16	1
		18	1
		23	1
	C57BL/6 XRT + GLZ	10		1
		17		1
		21		1
		27		1
		23		1
		29		1
		29		1
	PAD4-/- XRT + GLZ	26			1
		34			1
		37			1
		45			1
		45			1
		50			1
		32				1
		30				1
	C57BL/6 XRT + GLZ + DNAse	34				1
		45				1
		45				1
		53				1
		50				1
		29					1
		29					1
		28					1
		30					1
		36					1
		36						1
		29						1
		40						1
		26						1
		30						1
		26						1
	C57BL/6	11							1
		11							1
		12							1
		12							1
		13							1
		11							1
		10							1
		11							1
	PAD4-/- XRT + GLZ	13								1
		12								1
		12								1
		13								1
		13								1
		13								1
		13								1
		11								1
	C57BL/6 + GLZ	9									1
		11									1
		10									1
		13									1
		12									1
	C57BL/6 + DNAse I	12										1
		12										1
		11										1
		12										1
		14										1
		13										1
		11										1
		12										1
	PAD4-/- + GLZ	13											1
		13											1
		12											1
		14											1
4E			PMNs (% NE positive cells/total cells)						NETs (% NE+ H3Cit positive cells/total cells)
	C57BL/6		13	6	10	11	9	10	6	7	4	14	5	5
	PAD4-/-		12	5	9	5	13	13	8	1	2	1	2	2
	C57BL/6 + DNAse I		9	6	4	8	13	14	2	0	1	0	0	2
	C57BL/6 + GLZ		10	8	5	10	14	10	2	1	3	1	1	2
	PAD4-/- + GLZ		14	10	13	12	16	10	3	2	1	0	0	2
	C57BL/6 + RT		20	27	17	15	22	23	45	35	50	21	29	20
	PAD4-/- + RT		21	23	16	15	17	26	5	6	2	0	1	4
	C57BL/6 + RT + DNAse I		15	14	5	12	16	11	14	20	12	5	5	10
	C57BL/6 + RT + GLZ		22	25	21	22	14	12	10	4	14	12	5	11
	PAD4-/- + RT + GLZ		10	8	13	11	14	7	4	0	1	1	2	3
	C57BL/6 + RT + GLZ + DNAse I		12	10	15	5	13	8	2	2	1	0	2	1
		Days Post RT	C57BL/6 +PBS			C57BL/6 + saline
Supp 4			Mean	SD	N	Mean	SD	N
		0	0.15625	0.0599851	8	0.18125	0.0576783	8
		2	0.2975	0.107803	8	0.34875	0.110122	8
		4	0.4425	0.179583	8	0.45125	0.161991	8
		6	0.685	0.162569	8	0.71125	0.174474	8
		8	1.025	0.213475	8	1.08125	0.22171	8
		10	1.515	0.218436	8	1.5225	0.192558	8
		11	1.945	0.142729	8	2.00125	0.165912	8

## Sheet: Fig 5
		% CD8/total cells
5B			Control	DNAse I	RT	RT + DNAse I
		1	20	24	2.94118	50.0935
		2	10	20	13.3501	56.1594
		3	25	12	4.3379	18.0157
		4	20	25	7.04846	17.2414
		5	13	16	12.3116	70.1923
		6	28	28	18.0328	21.0938
		7	9	6	10	40
		8			8	47
		Days Post RT	C57BL/6			C57BL/6 + DNAse I			C57BL/6 + RT			C57BL/6 + RT + DNAse I
5D			Mean	SD	N	Mean	SD	N	Mean	SD	N	Mean	SD	N
		0	0.16375	0.06255	8	0.156667	0.0852936	9	0.1375	0.010351	8	0.1	0.0324037	9
		1	0.29875	0.0965753	8	0.325556	0.242905	9	0.22125	0.0956836	8	0.207778	0.0659124	9
		3	0.75125	0.195407	8	0.886667	0.437064	9	0.5875	0.258995	8	0.456667	0.238065	9
		5	1.57	0.452801	8	1.51	0.801888	9	0.98	0.377246	8	0.777778	0.210046	9
		7	2.11	0.234155	8	1.76556	0.788703	9	1.31875	0.50411	8	1.28556	0.52688	9
		9	2.185	0.150618	8	2.02249	0.495234	9	1.70375	0.530524	8	1.64778	0.499444	9
5E		Time (days post RT)	C57BL/6 + saline	C57BL/6 + DNAse I	C57BL/6 + RT + saline	C57BL/6 + RT + DNAse I
		7	1
		7	1
		7	1
		7	1
		5	1
		7	1
		5	1
		9	1
		12		1
		9		1
		5		1
		5		1
		5		1
		9		1
		5		1
		12		1
		5		1
		9			1
		14			1
		9			1
		7			1
		12			1
		14			1
		12			1
		12			1
		12				1
		14				1
		12				1
		9				1
		9				1
		9				1
		12				1
		12				1
		7				1
5G				PMNs					NETs
		Control		15	20	35	18	30	5	4	9	13	6
		DNAse		20	30	30	25	35	3	1	1	2	2
		RT		35	45	43	27	46	15	30	35	23	24
		RT + DNAse I		30	35	40	33	26	0	1	0	0	2

## Sheet: Fig 6
6C			Pre-RT	Post-RT			6D	NET -ve	NET +ve			6F	Responders	Non Responders			6G	ID	Months	Low CD8:PMN tumor	High CD8:PMN Tumor
	Patient 1	1	18.1166	15.05				9.30343	18.1166				0.412337	39.4992				1	24	0
	Patient 4	2	7.629	32.53				0.13019	7.629				0.119378	0.324637				2	25	0
	Patient 5	3	8.92893	35.21				6.57915	8.92893				0.413226	0.2179				3	39	1
	Patient 9	4	36.043	66.62				4.20905	36.043				0.844062	0.705471				4	36	1
	Patient 8	5	82.171	60.3				15.1565	82.171				0.028629	6.61684				5	10	1
	Patient 3	6	7.4616	29.12				1.0002	7.4616				0.237672	5.70672				6	9	1
	Patient 2	7	3.40327	26.47				0.44175	3.40327				0.358474	0.430972				7	11	1
	Patient 6	8	42.08	40				11.1064	42.08				0.15848	1.10449				8	17	0
	Patient 7	9	26.63	48.4				16.968	26.63				3.26808	5.58589				9	58	0
								5.52261					0.123993	2.96739				10	4	1
								31.5248					0.009119	0.682443				11	9	1
								0.9773						1.29636				12	91	0
								0.43175						1.28174				13	66	1
								7.7934						1.69618				14	23	0
								10.2035										15	21	0
								8.1018										16	19	1
								21.558										17	28	1
								14.27										18	18	1
								0.35668										19	8	1
								3.03792										20	5	1
								18.448										21	101	0
								1.9106										22	49	1
								5.71872										23	24	1
																		24	58	1
																		25	10	1
																		26	3	1
																		27	85	0
																		28	80	0
																		29	2	1
																		30	7	1
																		31	58	0
																		32	19	1
																		33	52	0
																		34	1	1
																		35	0	1
																		36	36	0
																		37	8	1
																		38	3	1
																		39	20		1
																		40	14		1
																		41	118		0
																		42	19		1
																		43	33		0
																		44	77		1
																		45	17		0
																		46	21		0
																		47	32		0
																		48	90		0
																		49	13		0
																		50	17		1
																		51	17		1
																		52	31		0
																		53	29		0
																		54	22		0
																		55	36		0
																		56	21		1
																		57	41		0
																		58	23		0
																		59	17		1
																		60	155		0
																		61	89		0
																		62	173		0
																		63	18		1
																		64	59		1
																		65	19		1
																		66	93		0
																		67	16		1
																		68	75		0
																		69	54		0
																		70	2		1
																		71	58		0
																		72	54		0
																		73	39		0
																		74	1		1
																		75	29		0
																		76	5		1
																		77	6		1
